# Supplementary material for: Highly Specific Peptide-Mediated Cuvette-Form Localized Surface Plasmon Resonance (LSPR)-Based Fipronil Detection in Egg
Source: Biosensors (Basel). 2022 Oct 23;12(11):914. doi: 10.3390/bios12110914 (PMC9687660; doi:10.3390/bios12110914)
Supplement: Supplementary file 1 [file biosensors-12-00914-s001.zip]

Archive with 1 entries (1 files):
- biosensors-1941586-supplementary.pdf
